# Supplementary material for: Genetic and phenotypic assessment of the antimicrobial activity of three potential probiotic lactobacilli against human enteropathogenic bacteria
Source: Front Cell Infect Microbiol. 2023 Feb 8;13:1127256. doi: 10.3389/fcimb.2023.1127256 (PMC9944596; doi:10.3389/fcimb.2023.1127256)
Supplement: Supplementary file 4 [file Table_1.xlsx]

## Sheet: lact
Supplementary Table 1. Sequence identity of genes coded by Lp. pentosus L33 (EBOKADLP), Lp. plantarum L125 (JGJNEBIE) and Lc. paracasei SP5 (IEMEMHPC) with N-acyl homoserine (AHL) lactonase sequences derived from Uniprot (A0A7Z2PEZ0 and A0A0M3QBV3). Calculation of percentage identity was performed using Blastp+.
Column1	Column2	Column3	Column4	Column5
BLASTP 2.9.0+
Reference: Stephen F. Altschul	Thomas L. Madden	Alejandro A.
Schaffer	Jinghui Zhang	Zheng Zhang	Webb Miller	and David J.
Lipman (1997)	"Gapped BLAST and PSI-BLAST: a new generation of
protein database search programs"	Nucleic Acids Res. 25:3389-3402.
Reference for composition-based statistics: Alejandro A. Schaffer
L. Aravind	Thomas L. Madden	Sergei Shavirin	John L. Spouge	Yuri
I. Wolf	Eugene V. Koonin	and Stephen F. Altschul (2001)
Improving the accuracy of PSI-BLAST protein database searches with
composition-based statistics and other refinements"	Nucleic Acids
Res. 29:2994-3005.
Database: allfaa.faa
15	402 sequences; 4	475	144 total letters
Query= tr|A0A7Z2PEZ0|A0A7Z2PEZ0_LACPN N-acyl homoserine lactonase
OS=Lactiplantibacillus plantarum OX=1590 GN=aiiM PE=4 SV=1
Length=246
Score E
Sequences producing significant alignments: (Bits) Value
JGJNEBIE_01293 2-succinyl-6-hydroxy-2	4-cyclohexadiene-1-carboxyl... 488 2e-178
EBOKADLP_01407 2-succinyl-6-hydroxy-2	4-cyclohexadiene-1-carboxyl... 379 4e-135
EBOKADLP_02986 hypothetical protein 73.6 4e-16
EBOKADLP_03406 hypothetical protein 71.6 3e-15
EBOKADLP_00381 hypothetical protein 62.8 4e-12
IEMEMHPC_02723 AB hydrolase superfamily protein YdjP 45.1 4e-06
EBOKADLP_01064 2-succinyl-6-hydroxy-2	4-cyclohexadiene-1-carboxyl... 34.3 0.020
ECEPKDMA_00582 Proline iminopeptidase 33.1 0.041
IEMEMHPC_01651 Proline iminopeptidase 33.1 0.048
JGJNEBIE_03179 Proline iminopeptidase 32.3 0.081
MHBDEPBM_00723 Proline iminopeptidase 32.0 0.11
JGJNEBIE_00332 2-succinyl-6-hydroxy-2	4-cyclohexadiene-1-carboxyl... 32.0 0.11
EBOKADLP_02777 hypothetical protein 31.2 0.17
IEMEMHPC_01645 2-succinyl-6-hydroxy-2	4-cyclohexadiene-1-carboxyl... 31.2 0.19
JGJNEBIE_02847 hypothetical protein 31.2 0.20
MHBDEPBM_02765 2-succinyl-6-hydroxy-2	4-cyclohexadiene-1-carboxyl... 30.8 0.21
ECEPKDMA_02044 Tropinesterase 31.2 0.21
MHBDEPBM_00410 PTS system mannose-specific EIIAB component 30.4 0.22
IEMEMHPC_00994 Carboxylesterase 30.4 0.26
EBOKADLP_00630 hypothetical protein 30.4 0.27
JGJNEBIE_02458 hypothetical protein 30.4 0.28
MHBDEPBM_02104 2-hydroxy-6-oxononadienedioate/2-hydroxy-6-oxonona... 30.4 0.35
ECEPKDMA_02736 2-succinyl-6-hydroxy-2	4-cyclohexadiene-1-carboxyl... 30.0 0.40
MHBDEPBM_02859 hypothetical protein 29.3 0.69
IEMEMHPC_00476 2-succinyl-6-hydroxy-2	4-cyclohexadiene-1-carboxyl... 29.3 0.75
JGJNEBIE_01053 hypothetical protein 28.1 2.0
IEMEMHPC_00562 hypothetical protein 27.7 2.7
IEMEMHPC_01535 2-hydroxy-6-oxononadienedioate/2-hydroxy-6-oxonona... 27.3 3.7
EBOKADLP_00342 hypothetical protein 26.9 3.8
JGJNEBIE_02468 hypothetical protein 26.9 3.8
MHBDEPBM_02484 Ferredoxin-dependent glutamate synthase 1 27.3 4.6
MHBDEPBM_01392 hypothetical protein 26.6 4.9
MHBDEPBM_02438 50S ribosomal protein L4 26.2 6.4
ECEPKDMA_01677 Putative hydrolase MhqD 26.2 7.0
>JGJNEBIE_01293 2-succinyl-6-hydroxy-2	4-cyclohexadiene-1-carboxylate
synthase
Length=246
Score = 488 bits (1256)	Expect = 2e-178	Method: Compositional matrix adjust.
Identities = 241/246 (98%)	Positives = 242/246 (98%)	Gaps = 0/246 (0%)
Query 1 MEFKIKRDGLALQARLETPAAPSSTLVILMHGFTADMGYDTTQFVPQLAQALVAHGLAVL 60
MEFKIKRDGLALQARLETPAAPSSTLVILMHGFTADMGYDTTQFVPQLAQALVAHGLAVL
Sbjct 1 MEFKIKRDGLALQARLETPAAPSSTLVILMHGFTADMGYDTTQFVPQLAQALVAHGLAVL 60
Query 61 RFDFNGHGCSEGRFQDMTVINEIADAKAVLDEALTLHYDHIVLAGHSQGGVVASMLAGYY 120
RFDFNGHG SEGRFQDMTVINEIADAKAVLDEALTLHYDHIVLAGHSQGGVVASMLAGYY
Sbjct 61 RFDFNGHGRSEGRFQDMTVINEIADAKAVLDEALTLHYDHIVLAGHSQGGVVASMLAGYY 120
Query 121 PDVVDKLILMAPAATLKSDAQQGVLQGATYDPQHIPAYLNIRDGLKVGGFYLRTAQQLPI 180
PDVVDKLILMAPAATLKSDAQQGVLQGATYDPQHIPAYLNIRDGLKVGGFYLRTAQQLPI
Sbjct 121 PDVVDKLILMAPAATLKSDAQQGVLQGATYDPQHIPAYLNIRDGLKVGGFYLRTAQQLPI 180
Query 181 YEVAQQYAGSVTLIHVTADTVVSPQASEKYHEVYQHSQLHWVQDGGHRFSGDARATAIQL 240
YEVAQQY+GSVTLIH TADTVVSPQASEKYHEVYQHSQLHWVQDG HRFSGD RATAIQL
Sbjct 181 YEVAQQYSGSVTLIHGTADTVVSPQASEKYHEVYQHSQLHWVQDGDHRFSGDVRATAIQL 240
Query 241 ALAAFK 246
ALAAFK
Sbjct 241 ALAAFK 246
>EBOKADLP_01407 2-succinyl-6-hydroxy-2	4-cyclohexadiene-1-carboxylate
synthase
Length=249
Score = 379 bits (972)	Expect = 4e-135	Method: Compositional matrix adjust.
Identities = 188/244 (77%)	Positives = 208/244 (85%)	Gaps = 0/244 (0%)
Query 1 MEFKIKRDGLALQARLETPAAPSSTLVILMHGFTADMGYDTTQFVPQLAQALVAHGLAVL 60
M+FKIKRDGLALQARLE PA S TLVILMHGFTADMGYD+++ VPQLAQ+L+A GLAVL
Sbjct 1 MDFKIKRDGLALQARLEKPAVASQTLVILMHGFTADMGYDSSRIVPQLAQSLLAAGLAVL 60
Query 61 RFDFNGHGCSEGRFQDMTVINEIADAKAVLDEALTLHYDHIVLAGHSQGGVVASMLAGYY 120
RFDFNGHG S+GRFQDMTV NE+ADAKAVLD TL+Y +V+ GHSQGGVVASMLAGYY
Sbjct 61 RFDFNGHGRSDGRFQDMTVPNEVADAKAVLDYVQTLNYQRLVVIGHSQGGVVASMLAGYY 120
Query 121 PDVVDKLILMAPAATLKSDAQQGVLQGATYDPQHIPAYLNIRDGLKVGGFYLRTAQQLPI 180
PD++D LILMAPAATLK+DAQ+GVLQG TYDP+HIPA L IRDG KVGGFYLRTAQ LPI
Sbjct 121 PDLIDHLILMAPAATLKTDAQKGVLQGTTYDPRHIPAVLPIRDGFKVGGFYLRTAQTLPI 180
Query 181 YEVAQQYAGSVTLIHVTADTVVSPQASEKYHEVYQHSQLHWVQDGGHRFSGDARATAIQL 240
YEVAQQY G V LIH T D VVSPQASEKYH VYQ SQLH + D H F+G AR AI+L
Sbjct 181 YEVAQQYTGPVDLIHGTKDAVVSPQASEKYHAVYQQSQLHRLPDADHGFTGAAREPAIRL 240
Query 241 ALAA 244
A+AA
Sbjct 241 AVAA 244
>EBOKADLP_02986 hypothetical protein
Length=221
Score = 73.6 bits (179)	Expect = 4e-16	Method: Compositional matrix adjust.
Identities = 55/172 (32%)	Positives = 80/172 (47%)	Gaps = 16/172 (9%)
Query 71 EGRFQDMTVINEIADAKAVLDEALTLHYDHIVLAGHSQGGVVASMLAGYYPDVVDKLILM 130
E D+T + + A++ TL L G SQGGVVA ++A +P +VD+L LM
Sbjct 56 ETEAHDLTAVIKAITARSAAASGRTL------LVGGSQGGVVAGLVASRHPKLVDRLALM 109
Query 131 APAATLKSDAQQGVLQGATYDPQHIPAYLNIRD--GLKVGGFYLRTAQQLPIYEVAQQYA 188
PA ++ DA+ Q I A D G VG Y R + + + A Y
Sbjct 110 YPAFSMTHDARS--------QYQTIGAVPRTTDVFGFTVGRAYYRALLRQDVTKTATTYR 161
Query 189 GSVTLIHVTADTVVSPQASEKYHEVYQHSQLHWVQDGGHRFSGDARATAIQL 240
G V ++H AD +V + + YQH QLH + GH F G + A++L
Sbjct 162 GPVLIVHGDADDIVPIKYVRQAAANYQHGQLHVLSGAGHGFEGHNQRQALKL 213
>EBOKADLP_03406 hypothetical protein
Length=254
Score = 71.6 bits (174)	Expect = 3e-15	Method: Compositional matrix adjust.
Identities = 68/217 (31%)	Positives = 93/217 (43%)	Gaps = 13/217 (6%)
Query 33 FTADMGYDTTQFVPQLAQALVAHGLAVLRFDFNG---HGCSEGRFQDMTVINEIADAKAV 89
F +G D + FV AQ L A G V FDF+G G S G +M++ E D + V
Sbjct 36 FCPGLGEDVS-FVAGYAQQLAASGYTVYTFDFSGGSITGWSTGSTLEMSIFTEADDLRRV 94
Query 90 LDEALT---LHYDHIVLAGHSQGGVVASMLAGYYPDVVDKLILMAPAATLKSDAQQGVLQ 146
+ + + LAG SQGG VA+M+A + L+L+ PA + DA++ Q
Sbjct 95 VRVLRQRPEVDASQLYLAGESQGGAVAAMVANDLNQQIAGLLLLYPAFIIPDDARKH-YQ 153
Query 147 GATYDPQHIPAYLNIRDGLKVGGFYLRTAQQLPIYEVAQQYAGSVTLIHVTADTVVSPQA 206
P+ IP + VG Y IY + V +IH AD VV
Sbjct 154 DIDAIPEKIPHAF-----MAVGRAYYEPLLNYDIYAHLFDFTRPVLIIHGEADRVVPISY 208
Query 207 SEKYHEVYQHSQLHWVQDGGHRFSGDARATAIQLALA 243
S + Y + L + GH F G AIQL LA
Sbjct 209 SRRAARYYAQATLRPIPGAGHGFYGRNEQVAIQLMLA 245
>EBOKADLP_00381 hypothetical protein
Length=266
Score = 62.8 bits (151)	Expect = 4e-12	Method: Compositional matrix adjust.
Identities = 61/204 (30%)	Positives = 95/204 (47%)	Gaps = 21/204 (10%)
Query 6 KRDGLALQARLETPAAPS-STLVILMHGFTADMGYDTTQFVPQLAQALVAHGLAVLRFDF 64
R G + L P+ PS + LVI HG+ GY T F+ + ALV G+A FDF
Sbjct 31 NRRGQNIYGELYLPSNPSPAPLVIYSHGY----GY-TMPFID--SHALVESGIATFEFDF 83
Query 65 NG---HGCSEGRFQDMTVINEIADAKAVLDEALT---LHYDHIVLAGHSQGGVVASMLAG 118
G S+G DM+V+ E D AVL++ + + + I L+G SQGG V+ ++
Sbjct 84 CGGSPESRSDGSSIDMSVMTEADDLDAVLNKLQSHPAIDRNKIYLSGGSQGGFVSIVIGV 143
Query 119 YYPDVVDKLILMAPAATLKSDAQQGVLQGATYDPQHIPAYLNIRDGLKVGGFYLRTAQQL 178
+ +IL PA + D +Q L GA +P + + VG Y+ +
Sbjct 144 RRQKDIQGMILYCPALVI-GDFEQYELHGA-----RMPERYRFGN-MIVGKRYVDDLKNY 196
Query 179 PIYEVAQQYAGSVTLIHVTADTVV 202
+Y +++ SV +AD +V
Sbjct 197 DVYAEMKKFTKSVLYYQGSADEMV 220
>IEMEMHPC_02723 AB hydrolase superfamily protein YdjP
Length=259
Score = 45.1 bits (105)	Expect = 4e-06	Method: Compositional matrix adjust.
Identities = 43/134 (32%)	Positives = 62/134 (46%)	Gaps = 15/134 (11%)
Query 2 EFKIKRDGLALQARLETPAAPSSTLVILMHGFT-ADMGYDTTQFVPQLAQALVAHGLAVL 60
E+ +DG + + +P ++L+HG T YDT +P L + V
Sbjct 3 EYITVKDGTRISYDVHGEGSP----ILLIHGVTDCKETYDTD--LPFLTK-----NHRVY 51
Query 61 RFDFNGHGCSEGRFQDMTVINEIADAKAVLDEALTLHYDHIVLAGHSQGGVVASMLAGYY 120
R+D GHG S+ T+ N I DA AV+ + L LH + VL G S G +A +A
Sbjct 52 RYDLRGHGASDHPKHPFTLENHIEDALAVISK-LNLH--NFVLYGGSLGSYIAEAVATKI 108
Query 121 PDVVDKLILMAPAA 134
P + LIL AA
Sbjct 109 PQDLSGLILNVSAA 122
>EBOKADLP_01064 2-succinyl-6-hydroxy-2	4-cyclohexadiene-1-carboxylate
synthase
Length=313
Score = 34.3 bits (77)	Expect = 0.020	Method: Compositional matrix adjust.
Identities = 29/98 (30%)	Positives = 43/98 (44%)	Gaps = 8/98 (8%)
Query 23 SSTLVILMHGFTADMGYDTTQFVPQLAQALVAHGLAVLRFDFNGHGCSEGRFQDMTVINE 82
S+ VI+ HG+ D G + Q G VL D GHG S G++ +
Sbjct 89 SNRTVIISHGYKGD-GETMANYAYMFHQM----GYNVLLPDDRGHGQSAGKYISFG-WQD 142
Query 83 IADAKAVLDEALTLHYDH--IVLAGHSQGGVVASMLAG 118
D +D+ L ++ H I+L G S GG M++G
Sbjct 143 RRDYLGWIDKVLRINGQHTKIILFGVSMGGATVEMMSG 180
>ECEPKDMA_00582 Proline iminopeptidase
Length=307
Score = 33.1 bits (74)	Expect = 0.041	Method: Compositional matrix adjust.
Identities = 31/99 (31%)	Positives = 42/99 (42%)	Gaps = 15/99 (15%)
Query 41 TTQFVPQLAQALVAHGLAVLRFDFNGHGCSEGRFQDMTVINEIADAKAVL------DEAL 94
T + AQ L +G+ V R+D G F D V ++ A+ K L DE
Sbjct 42 TNEVFENFAQELAPYGVRVTRYDQLG-----SFFSDQPVFSDPANQKRFLNIDYYVDEVE 96
Query 95 T----LHYDHIVLAGHSQGGVVASMLAGYYPDVVDKLIL 129
L DH L G S GGV+A A Y + + L+L
Sbjct 97 NVRQQLGIDHFYLLGQSWGGVLAIEYALKYGEHLKGLVL 135
>IEMEMHPC_01651 Proline iminopeptidase
Length=307
Score = 33.1 bits (74)	Expect = 0.048	Method: Compositional matrix adjust.
Identities = 27/97 (28%)	Positives = 45/97 (46%)	Gaps = 11/97 (11%)
Query 41 TTQFVPQLAQALVAHGLAVLRFDFNGHGCSE--------GRFQDMTVINEIADAKAVLDE 92
T + A+ L +G+ V R+D G S+ R Q + + +++ + V +
Sbjct 42 TNEVFENFAERLAPYGVRVTRYDQLGSFYSDQPDFSDPANRQQFLNIDYYLSEVEQVRQQ 101
Query 93 ALTLHYDHIVLAGHSQGGVVASMLAGYYPDVVDKLIL 129
L DH L G S GGV+A A YP+ ++ +IL
Sbjct 102 ---LGIDHFYLLGQSWGGVLAIEYALKYPEHLNGVIL 135
>JGJNEBIE_03179 Proline iminopeptidase
Length=298
Score = 32.3 bits (72)	Expect = 0.081	Method: Compositional matrix adjust.
Identities = 16/36 (44%)	Positives = 23/36 (64%)	Gaps = 0/36 (0%)
Query 96 LHYDHIVLAGHSQGGVVASMLAGYYPDVVDKLILMA 131
L Y H LAGHS GG++A A + D +D LI+++
Sbjct 99 LGYKHCYLAGHSWGGMLAMTYAADHQDQLDGLIIIS 134
>MHBDEPBM_00723 Proline iminopeptidase
Length=307
Score = 32.0 bits (71)	Expect = 0.11	Method: Compositional matrix adjust.
Identities = 29/99 (29%)	Positives = 40/99 (40%)	Gaps = 15/99 (15%)
Query 41 TTQFVPQLAQALVAHGLAVLRFDFNGHGCSEGRFQDMTVINEIADAKAVLDEAL------ 94
T + A L + G+ V R+D G F D +++A+ K L+ A
Sbjct 42 TNEVFENFATELASFGVRVSRYDQLG-----SFFSDQPDFSDLANQKRFLNIAYYVDEVE 96
Query 95 ----TLHYDHIVLAGHSQGGVVASMLAGYYPDVVDKLIL 129
L DH L G S GGV+A YP + LIL
Sbjct 97 NVRQQLGLDHFYLLGQSWGGVLAIEYGLKYPQHLKGLIL 135
>JGJNEBIE_00332 2-succinyl-6-hydroxy-2	4-cyclohexadiene-1-carboxylate
synthase
Length=316
Score = 32.0 bits (71)	Expect = 0.11	Method: Compositional matrix adjust.
Identities = 28/98 (29%)	Positives = 43/98 (44%)	Gaps = 8/98 (8%)
Query 23 SSTLVILMHGFTADMGYDTTQFVPQLAQALVAHGLAVLRFDFNGHGCSEGRFQDMTVINE 82
S+ VI+ HG+ D G + Q G VL D GHG S G++ +
Sbjct 92 SNRTVIVSHGYKGD-GETMANYAYMFHQM----GYNVLLPDDRGHGQSAGKYISFG-WQD 145
Query 83 IADAKAVLDEALTLHYDH--IVLAGHSQGGVVASMLAG 118
D +D+ + ++ H I+L G S GG M++G
Sbjct 146 RRDYLGWIDKVVRINGRHTDIILFGVSMGGATVEMMSG 183
>EBOKADLP_02777 hypothetical protein
Length=288
Score = 31.2 bits (69)	Expect = 0.17	Method: Compositional matrix adjust.
Identities = 15/51 (29%)	Positives = 28/51 (55%)	Gaps = 5/51 (10%)
Query 95 TLHYDHIVLAGHSQGGVVASMLAGYY----PDV-VDKLILMAPAATLKSDA 140
T H++H GHS GG++ ++ Y P V +D+L+ +A ++S +
Sbjct 132 TYHFNHFYALGHSNGGLIWTLFLERYLKDSPKVHIDRLMTIASPYNMESTS 182
>IEMEMHPC_01645 2-succinyl-6-hydroxy-2	4-cyclohexadiene-1-carboxylate
synthase
Length=310
Score = 31.2 bits (69)	Expect = 0.19	Method: Compositional matrix adjust.
Identities = 31/118 (26%)	Positives = 45/118 (38%)	Gaps = 22/118 (19%)
Query 10 LALQARLETPAAPSSTLVILMHGFTADMGYDTTQFVPQLAQALVAHGLAVLRFDFNGHGC 69
L L A A P++ V++ HG+ +T +F+ + G VL D GHG
Sbjct 75 LNLVADYVPAAKPTNKTVVVAHGYM-----NTKEFMAPQIKMFHDAGFNVLAPDDRGHGQ 129
Query 70 SEG---------RFQDMTVINEIADAKAVLDEALTLHYDHIVLAGHSQGGVVASMLAG 118
S+G R + IN+I + I L G S GG L+G
Sbjct 130 SQGNYIGYGWPDRLDYLKWINQIIKKQG--------QQSQIALYGVSMGGATVMYLSG 179
>JGJNEBIE_02847 hypothetical protein
Length=288
Score = 31.2 bits (69)	Expect = 0.20	Method: Compositional matrix adjust.
Identities = 15/51 (29%)	Positives = 28/51 (55%)	Gaps = 5/51 (10%)
Query 95 TLHYDHIVLAGHSQGGVVASMLAGYY----PDV-VDKLILMAPAATLKSDA 140
T H++H GHS GG++ ++ Y P V +D+L+ +A ++S +
Sbjct 132 TYHFNHFYALGHSNGGLIWTLFLERYLKESPKVHIDRLMTIASPYNMESTS 182
>MHBDEPBM_02765 2-succinyl-6-hydroxy-2	4-cyclohexadiene-1-carboxylate
synthase
Length=224
Score = 30.8 bits (68)	Expect = 0.21	Method: Compositional matrix adjust.
Identities = 32/103 (31%)	Positives = 48/103 (47%)	Gaps = 10/103 (10%)
Query 27 VILMHGFTADMGYDTTQFVPQLAQALVAHGLAVLRFDFNGHGCSEGRFQDMTVINEIADA 86
+IL+HG G D T F L L H V+ D HG S Q ++ +D
Sbjct 21 IILLHG----NGEDHTLFA-DLITYLAPH-YTVIALDSRDHGQSSATEQ-LSYDAMTSDV 73
Query 87 KAVLDEALTLHYDHIVLAGHSQGGVVASMLAGYYPDVVDKLIL 129
A++ E L ++ G S GG++A +LA +P+ V LI+
Sbjct 74 SALITE---LELARPIILGFSDGGIIALLLAIRHPEQVGALIV 113
>ECEPKDMA_02044 Tropinesterase
Length=322
Score = 31.2 bits (69)	Expect = 0.21	Method: Compositional matrix adjust.
Identities = 34/123 (28%)	Positives = 54/123 (44%)	Gaps = 10/123 (8%)
Query 27 VILMHGFTADMGYDTTQFVPQLAQALVAHGLAVLRFDFNGHGCSEGRFQDMTVINEIA-D 85
V+++ G T D Y +PQLA G + G G S+G + +++ A D
Sbjct 56 VLIIPGNTGD-PYPFAPLLPQLA------GYHLFVLARPGGGLSDGFDHEQVDVHQFAVD 108
Query 86 AKAVLDEALTLHYDHIVLAGHSQGGVVASMLAGYYPDVVDKLILMAPAATLKSDAQQGVL 145
+ + L L I+ HS G A+ A +P+ VD+LIL+ + GVL
Sbjct 109 LIGQIMDKLDLKSAPII--AHSMGAHWATWFALVHPERVDQLILLGNPGRMLMTKTPGVL 166
Query 146 QGA 148
+ A
Sbjct 167 KMA 169
>MHBDEPBM_00410 PTS system mannose-specific EIIAB component
Length=158
Score = 30.4 bits (67)	Expect = 0.22	Method: Compositional matrix adjust.
Identities = 11/29 (38%)	Positives = 17/29 (59%)	Gaps = 0/29 (0%)
Query 45 VPQLAQALVAHGLAVLRFDFNGHGCSEGR 73
VP+ + L+ HG+A+ D G G +GR
Sbjct 84 VPETLEYLIDHGIAIDEIDLGGMGAKQGR 112
>IEMEMHPC_00994 Carboxylesterase
Length=244
Score = 30.4 bits (67)	Expect = 0.26	Method: Compositional matrix adjust.
Identities = 36/137 (26%)	Positives = 55/137 (40%)	Gaps = 22/137 (16%)
Query 23 SSTLVILMHGFTA---DMGYDTTQFVPQLAQALVAHGLAVLRFDFNGHGCSEGRFQDMTV 79
+ T V+L+H +T DM + + +AL G V F GHG E M +
Sbjct 14 TDTGVVLLHAYTGSPNDMNF--------MGRALQRAGYGVYAPLFTGHGTIE----PMDI 61
Query 80 INE------IADAKAVLDEALTLHYDHIVLAGHSQGGVVASMLAGYYPDVVDKLILMAPA 133
+ + A+A A + +T YD + + G S GG+ A P V + +P
Sbjct 62 LTKGNPDIWWAEASAAVSH-MTAKYDRVFVFGLSLGGIFAMKALEILPGVTAGGVFSSPI 120
Query 134 ATLKSDAQQGVLQGATY 150
K G L+ A Y
Sbjct 121 LPGKHHLVPGFLRYAQY 137
>EBOKADLP_00630 hypothetical protein
Length=250
Score = 30.4 bits (67)	Expect = 0.27	Method: Compositional matrix adjust.
Identities = 31/116 (27%)	Positives = 48/116 (41%)	Gaps = 17/116 (15%)
Query 26 LVILMHGFTADMGYDTTQFVPQLAQALVAHGLAVLRFDFNGHGCSE---GRFQDMTVINE 82
LV+ HG+ ++ TQ A+ L L V+ D HG R T N
Sbjct 29 LVVFYHGWQSNKELVLTQ-----ARKLAHQRLRVVLPDAMNHGNRHQPVSRIPSFTFWNS 83
Query 83 IADAKAVLDEALTLHYD--HIVL------AGHSQGGVVASMLAGYYPDVVDKLILM 130
I A D + HY+ H++L G+S GG+ L ++P++ I+M
Sbjct 84 IQGNLAEFD-LIIAHYEQAHLILNHQIGVGGYSMGGMTTGALLTHHPEIKAATIIM 138
>JGJNEBIE_02458 hypothetical protein
Length=264
Score = 30.4 bits (67)	Expect = 0.28	Method: Compositional matrix adjust.
Identities = 30/114 (26%)	Positives = 51/114 (45%)	Gaps = 7/114 (6%)
Query 19 PAAPSSTLVILMHGFTADMGYDTTQFVPQLAQALVAHGLAVLRFDFNGHGCSEGRFQDMT 78
PA P ++ + F G+D T + + A + + +L D G G S T
Sbjct 17 PAGPQQPTLMCLPAF----GWDATDYNFKHLMARLPSQVGLLAIDTIGVGRSIHSQMVRT 72
Query 79 VINEIADAKAVLDEALTLHYDHIVLAGHSQGGVVASMLAGYYPDVVDKLILMAP 132
V + +A+ + V+ H +++L GHS G A + A + D V L+L+ P
Sbjct 73 VPHILANLEDVVHHE---HVSNLLLVGHSLGASYAFLYAQQHLDNVCGLVLLEP 123
>MHBDEPBM_02104 2-hydroxy-6-oxononadienedioate/2-hydroxy-6-oxononatrienedioate
hydrolase
Length=327
Score = 30.4 bits (67)	Expect = 0.35	Method: Compositional matrix adjust.
Identities = 29/106 (27%)	Positives = 48/106 (45%)	Gaps = 12/106 (11%)
Query 27 VILMHGFTADMGYDTTQFVPQLAQALVAHGLAVLRFDFNGHGCSEGRFQDMTVINEIADA 86
V+++ G T D Y+ +PQLA G + G G S+G + +++ A
Sbjct 61 VLMIPGNTGD-PYELAPLLPQLA------GYHLFVLALPGSGLSDGFDYEQVKVHDFAVE 113
Query 87 --KAVLDEALTLHYDHIVLAGHSQGGVVASMLAGYYPDVVDKLILM 130
V+D+ L + + HS A+ A YP+ VD+LIL+
Sbjct 114 LIGQVMDQ---LDLKTVPIIAHSLAAHWATWFALPYPERVDQLILL 156
>ECEPKDMA_02736 2-succinyl-6-hydroxy-2	4-cyclohexadiene-1-carboxylate
synthase
Length=232
Score = 30.0 bits (66)	Expect = 0.40	Method: Compositional matrix adjust.
Identities = 32/103 (31%)	Positives = 47/103 (46%)	Gaps = 10/103 (10%)
Query 27 VILMHGFTADMGYDTTQFVPQLAQALVAHGLAVLRFDFNGHGCSEGRFQDMTVINEIADA 86
++L+HG G D T F L L H V+ D HG S R ++ D
Sbjct 21 IVLLHG----NGEDHTIF-SDLITYLAPH-YTVIALDSRDHGQS-ARTDQLSYDAMTEDV 73
Query 87 KAVLDEALTLHYDHIVLAGHSQGGVVASMLAGYYPDVVDKLIL 129
A++ E L ++ G S GG+VA +LA +P +V LI+
Sbjct 74 AALISE---LALQRPIILGFSDGGIVALLLAIRHPKLVGALIV 113
>MHBDEPBM_02859 hypothetical protein
Length=309
Score = 29.3 bits (64)	Expect = 0.69	Method: Compositional matrix adjust.
Identities = 35/113 (31%)	Positives = 48/113 (42%)	Gaps = 9/113 (8%)
Query 8 DGLALQARLETPAAPSSTLVILMHGFTADMGYDTTQFVPQLAQALVAHGLAVLRFDFNGH 67
D L+A L P S VI+ HG+ G + F A G VL D GH
Sbjct 73 DNQRLEA-LWLPHPGSQKAVIIGHGYKG-TGITMSNF----AHMFYDLGFNVLLPDDRGH 126
Query 68 GCSEGRFQDMTVINEIADAKAVLDEAL-TLHYD-HIVLAGHSQGGVVASMLAG 118
G S+G + ++ + D L L L D ++L G S GG S++AG
Sbjct 127 GESDGEYISFGWLDRL-DYLGWLQRILDRLGNDAQLLLFGTSMGGATVSLVAG 178
>IEMEMHPC_00476 2-succinyl-6-hydroxy-2	4-cyclohexadiene-1-carboxylate
synthase
Length=224
Score = 29.3 bits (64)	Expect = 0.75	Method: Compositional matrix adjust.
Identities = 35/117 (30%)	Positives = 50/117 (43%)	Gaps = 10/117 (9%)
Query 13 QARLETPAAPSSTLVILMHGFTADMGYDTTQFVPQLAQALVAHGLAVLRFDFNGHGCSEG 72
Q RL S +++L+HG G D T F + Q +A V+ D HG S
Sbjct 7 QLRLYYQRRGSGPVIVLLHG----NGEDHTIFANLIEQ--LAPLYTVIAVDSRDHGQSS- 59
Query 73 RFQDMTVINEIADAKAVLDEALTLHYDHIVLAGHSQGGVVASMLAGYYPDVVDKLIL 129
R ++ AD A++ L + +L G S G +VA LA P + LIL
Sbjct 60 RTNRLSYDAMTADLAALIT---GLELEQPILLGFSDGAIVALQLAIRQPQLAGALIL 113
>JGJNEBIE_01053 hypothetical protein
Length=307
Score = 28.1 bits (61)	Expect = 2.0	Method: Compositional matrix adjust.
Identities = 27/103 (26%)	Positives = 43/103 (42%)	Gaps = 11/103 (11%)
Query 19 PAAPSSTLVILMHGFTADMGYDTTQFVPQLAQALVAHGLAVLRFDFNGHGCSEGR---FQ 75
P S V+L HGF + G + A G VL D G S+G+ +
Sbjct 82 PVKNSKKTVVLAHGFAGNKG-----LMGAWAGMYHELGYNVLVADSRASGASQGKAVGYG 136
Query 76 DMTVINEIADAKAVLDEALTLHYDHIVLAGHSQGGVVASMLAG 118
+ +++ AK V+ + T IV++G S G +M +G
Sbjct 137 WLERRDDLQWAKTVVHKTAT---TQIVMSGISMGAAGMTMASG 176
>IEMEMHPC_00562 hypothetical protein
Length=309
Score = 27.7 bits (60)	Expect = 2.7	Method: Compositional matrix adjust.
Identities = 32/114 (28%)	Positives = 49/114 (43%)	Gaps = 11/114 (10%)
Query 8 DGLALQARLETPAAPSSTLVILMHGFTADMGYDTTQFVPQLAQALVAHGLAVLRFDFNGH 67
D L+A L P S VI+ HG+ G + F A G VL D GH
Sbjct 73 DNQRLEA-LWLPHPGSKKAVIVGHGYKG-TGITMSNF----AHMFYDLGFNVLLPDDRGH 126
Query 68 GCSEGR---FQDMTVINEIADAKAVLDEALTLHYDHIVLAGHSQGGVVASMLAG 118
G S+G+ F + ++ + + ++D ++L G S GG S++AG
Sbjct 127 GESDGQYISFGWLDRLDYLGWLQRIIDRIGAD--SQLLLFGTSMGGATVSLVAG 178
>IEMEMHPC_01535 2-hydroxy-6-oxononadienedioate/2-hydroxy-6-oxononatrienedioate
hydrolase
Length=327
Score = 27.3 bits (59)	Expect = 3.7	Method: Compositional matrix adjust.
Identities = 14/43 (33%)	Positives = 23/43 (53%)	Gaps = 0/43 (0%)
Query 185 QQYAGSVTLIHVTADTVVSPQASEKYHEVYQHSQLHWVQDGGH 227
++ + +TLI T DT +P+ ++ V QH +L V GH
Sbjct 250 RELSVPMTLIWGTNDTFANPELGQEIAAVVQHGELLTVNGAGH 292
Score = 26.2 bits (56)	Expect = 7.1	Method: Compositional matrix adjust.
Identities = 28/92 (30%)	Positives = 40/92 (43%)	Gaps = 6/92 (7%)
Query 40 DTTQFVPQLAQALVAHGLAVLRFDFNGHGCSEG-RFQDMTVINEIADAKAVLDEALTLHY 98
D P L Q + H + R G G S+G + + V N D + + + L L
Sbjct 65 DQYALAPLLPQLVGYHVFVMAR---PGGGLSDGFDHEQVDVHNFAVDLFSQIMDKLDLKS 121
Query 99 DHIVLAGHSQGGVVASMLAGYYPDVVDKLILM 130
I+ HS G A+ A YPD V +LIL+
Sbjct 122 APII--AHSMGAHWATWFALAYPDRVQQLILL 151
>EBOKADLP_00342 hypothetical protein
Length=307
Score = 26.9 bits (58)	Expect = 3.8	Method: Compositional matrix adjust.
Identities = 29/113 (26%)	Positives = 46/113 (41%)	Gaps = 31/113 (27%)
Query 19 PAAPSSTLVILMHGFTAD-------------MGYDTTQFVPQLAQALVAHGLAVLRFDFN 65
PA S+ V+L HGF + +GY+ VP + + G AV
Sbjct 82 PANKSTKTVVLAHGFAGNKSLMGAWAGMYHELGYNV--LVPDSRASGASQGQAV------ 133
Query 66 GHGCSEGRFQDMTVINEIADAKAVLDEALTLHYDHIVLAGHSQGGVVASMLAG 118
G+G E R +++ A+ V+ T IV++G S G +M +G
Sbjct 134 GYGWLERR-------DDLQWARTVVKRTAT---KQIVMSGISMGAAGMTMASG 176
>JGJNEBIE_02468 hypothetical protein
Length=250
Score = 26.9 bits (58)	Expect = 3.8	Method: Compositional matrix adjust.
Identities = 29/124 (23%)	Positives = 48/124 (39%)	Gaps = 33/124 (27%)
Query 26 LVILMHGFTADMGYDTTQFVPQLAQALVAHGLAVLRFDFNGHGCSE-------------- 71
LVI HG+ ++ TQ A+ L L V+ D HG
Sbjct 29 LVIFYHGWQSNKELVLTQ-----ARKLARKNLRVVLPDAMNHGERHQIVSQIPSFTFWNS 83
Query 72 -----GRFQDMTVINEIADAKAVLDEALTLHYDHIVLAGHSQGGVVASMLAGYYPDVVDK 126
G F+ ++N + K +L+E I + G+S GG+ L ++P++
Sbjct 84 IQGNLGEFE--LIVNYYRERKLILNE-------QIGVGGYSMGGMTTGALLTHHPEIKAA 134
Query 127 LILM 130
I+M
Sbjct 135 TIIM 138
>MHBDEPBM_02484 Ferredoxin-dependent glutamate synthase 1
Length=1488
Score = 27.3 bits (59)	Expect = 4.6	Method: Compositional matrix adjust.
Identities = 22/66 (33%)	Positives = 31/66 (47%)	Gaps = 6/66 (9%)
Query 127 LILMAP----AATLKSDAQQGVLQ-GATY-DPQHIPAYLNIRDGLKVGGFYLRTAQQLPI 180
L++M P A T SD Q+ + AT+ P PA L DG++VG F R +
Sbjct 298 LLMMVPEAWGAGTEMSDEQRAFDEYNATFMAPWDGPAALCFTDGIQVGAFLDRNGLRPSR 357
Query 181 YEVAQQ 186
Y + Q
Sbjct 358 YTLTNQ 363
>MHBDEPBM_01392 hypothetical protein
Length=236
Score = 26.6 bits (57)	Expect = 4.9	Method: Compositional matrix adjust.
Identities = 25/113 (22%)	Positives = 44/113 (39%)	Gaps = 7/113 (6%)
Query 77 MTVINEIADAKAVLDEALTLHYDHIVLAGHSQGGVVASMLAGYYPDVVDKLILMAPAATL 136
+T+ +A K L L + H+ + A+ Y+ D + +++ +
Sbjct 12 LTLHQRLASVKMTLPGCYQLVNPYSGKQKHAVDQITAAFYHKYFNDNHKRRLILGSSPAR 71
Query 137 KSDAQQGVLQGATYDPQHIPAYLNIRDGLKVGGFYLRTAQQLPIYEVAQQYAG 189
K A GV P A L G+ V F ++ + +Y+V QQY G
Sbjct 72 KGTAITGV-------PFEDAAELQAETGIAVAKFQIKPSSTNFLYDVMQQYGG 117
>MHBDEPBM_02438 50S ribosomal protein L4
Length=207
Score = 26.2 bits (56)	Expect = 6.4	Method: Compositional matrix adjust.
Identities = 10/24 (42%)	Positives = 16/24 (67%)	Gaps = 0/24 (0%)
Query 144 VLQGATYDPQHIPAYLNIRDGLKV 167
V+ G ++D A+LN+ DG+KV
Sbjct 125 VVDGLSFDAPKTKAFLNVLDGIKV 148
>ECEPKDMA_01677 Putative hydrolase MhqD
Length=213
Score = 26.2 bits (56)	Expect = 7.0	Method: Compositional matrix adjust.
Identities = 17/66 (26%)	Positives = 27/66 (41%)	Gaps = 7/66 (11%)
Query 77 MTVINEIADAKAVLDEALTLHYDHIVLAGHSQGGVVASMLAGYYPDVVDKLILMAPAATL 136
+V+NE+ + + Y+ V+ G+S G VA+ D I P A
Sbjct 83 FSVLNELC-------QKFNIDYNRFVVVGYSNGANVAARALLTRRDTFHTGIFFHPMALS 135
Query 137 KSDAQQ 142
D+QQ
Sbjct 136 TVDSQQ 141
Lambda K H a alpha
0.321 0.135 0.393 0.792 4.96
Gapped
Lambda K H a alpha sigma
0.267 0.0410 0.140 1.90 42.6 43.6
Effective search space used: 487385462
Query= tr|A0A0M3QBV3|A0A0M3QBV3_LACPN Esterase OS=Lactiplantibacillus
plantarum OX=1590 GN=aiiM PE=4 SV=1
Length=246
Score E
Sequences producing significant alignments: (Bits) Value
JGJNEBIE_01293 2-succinyl-6-hydroxy-2	4-cyclohexadiene-1-carboxyl... 500 0.0
EBOKADLP_01407 2-succinyl-6-hydroxy-2	4-cyclohexadiene-1-carboxyl... 387 3e-138
EBOKADLP_02986 hypothetical protein 74.3 2e-16
EBOKADLP_03406 hypothetical protein 72.4 2e-15
EBOKADLP_00381 hypothetical protein 70.1 1e-14
IEMEMHPC_02723 AB hydrolase superfamily protein YdjP 44.7 6e-06
EBOKADLP_01064 2-succinyl-6-hydroxy-2	4-cyclohexadiene-1-carboxyl... 35.4 0.008
JGJNEBIE_02458 hypothetical protein 34.3 0.015
ECEPKDMA_00582 Proline iminopeptidase 33.1 0.043
ECEPKDMA_00588 hypothetical protein 32.7 0.060
JGJNEBIE_00332 2-succinyl-6-hydroxy-2	4-cyclohexadiene-1-carboxyl... 32.7 0.060
MHBDEPBM_00729 hypothetical protein 32.7 0.067
JGJNEBIE_03179 Proline iminopeptidase 32.3 0.070
IEMEMHPC_01651 Proline iminopeptidase 32.3 0.075
IEMEMHPC_01645 2-succinyl-6-hydroxy-2	4-cyclohexadiene-1-carboxyl... 32.3 0.083
MHBDEPBM_00723 Proline iminopeptidase 32.0 0.10
MHBDEPBM_02765 2-succinyl-6-hydroxy-2	4-cyclohexadiene-1-carboxyl... 31.6 0.11
EBOKADLP_02777 hypothetical protein 31.2 0.18
ECEPKDMA_02736 2-succinyl-6-hydroxy-2	4-cyclohexadiene-1-carboxyl... 31.2 0.18
JGJNEBIE_02847 hypothetical protein 30.8 0.21
EBOKADLP_00630 hypothetical protein 30.8 0.23
IEMEMHPC_00994 Carboxylesterase 30.0 0.36
IEMEMHPC_00476 2-succinyl-6-hydroxy-2	4-cyclohexadiene-1-carboxyl... 30.0 0.43
ECEPKDMA_02044 Tropinesterase 30.0 0.44
MHBDEPBM_02859 hypothetical protein 30.0 0.46
MHBDEPBM_00410 PTS system mannose-specific EIIAB component 29.3 0.50
MHBDEPBM_02104 2-hydroxy-6-oxononadienedioate/2-hydroxy-6-oxonona... 29.6 0.64
IEMEMHPC_01535 2-hydroxy-6-oxononadienedioate/2-hydroxy-6-oxonona... 29.3 0.83
IEMEMHPC_00562 hypothetical protein 28.1 1.9
JGJNEBIE_02468 hypothetical protein 27.7 2.4
ECEPKDMA_02895 hypothetical protein 27.7 2.5
MHBDEPBM_02484 Ferredoxin-dependent glutamate synthase 1 27.3 4.0
JGJNEBIE_01053 hypothetical protein 26.9 4.1
ECEPKDMA_01129 Thymidine kinase 26.6 4.6
ECEPKDMA_01677 Putative hydrolase MhqD 26.2 6.3
MHBDEPBM_02438 50S ribosomal protein L4 26.2 6.6
MHBDEPBM_01392 hypothetical protein 26.2 7.4
EBOKADLP_00342 hypothetical protein 26.2 7.7
MHBDEPBM_00179 hypothetical protein 26.2 8.1
ECEPKDMA_02372 ABC transporter permease protein YxdM 26.2 9.5
EBOKADLP_03619 HTH-type transcriptional regulator LacR 25.8 9.9
JGJNEBIE_01430 ATP-dependent Clp protease ATP-binding subunit ClpE 26.2 9.9
>JGJNEBIE_01293 2-succinyl-6-hydroxy-2	4-cyclohexadiene-1-carboxylate
synthase
Length=246
Score = 500 bits (1288)	Expect = 0.0	Method: Compositional matrix adjust.
Identities = 246/246 (100%)	Positives = 246/246 (100%)	Gaps = 0/246 (0%)
Query 1 MEFKIKRDGLALQARLETPAAPSSTLVILMHGFTADMGYDTTQFVPQLAQALVAHGLAVL 60
MEFKIKRDGLALQARLETPAAPSSTLVILMHGFTADMGYDTTQFVPQLAQALVAHGLAVL
Sbjct 1 MEFKIKRDGLALQARLETPAAPSSTLVILMHGFTADMGYDTTQFVPQLAQALVAHGLAVL 60
Query 61 RFDFNGHGRSEGRFQDMTVINEIADAKAVLDEALTLHYDHIVLAGHSQGGVVASMLAGYY 120
RFDFNGHGRSEGRFQDMTVINEIADAKAVLDEALTLHYDHIVLAGHSQGGVVASMLAGYY
Sbjct 61 RFDFNGHGRSEGRFQDMTVINEIADAKAVLDEALTLHYDHIVLAGHSQGGVVASMLAGYY 120
Query 121 PDVVDKLILMAPAATLKSDAQQGVLQGATYDPQHIPAYLNIRDGLKVGGFYLRTAQQLPI 180
PDVVDKLILMAPAATLKSDAQQGVLQGATYDPQHIPAYLNIRDGLKVGGFYLRTAQQLPI
Sbjct 121 PDVVDKLILMAPAATLKSDAQQGVLQGATYDPQHIPAYLNIRDGLKVGGFYLRTAQQLPI 180
Query 181 YEVAQQYSGSVTLIHGTADTVVSPQASEKYHEVYQHSQLHWVQDGDHRFSGDVRATAIQL 240
YEVAQQYSGSVTLIHGTADTVVSPQASEKYHEVYQHSQLHWVQDGDHRFSGDVRATAIQL
Sbjct 181 YEVAQQYSGSVTLIHGTADTVVSPQASEKYHEVYQHSQLHWVQDGDHRFSGDVRATAIQL 240
Query 241 ALAAFK 246
ALAAFK
Sbjct 241 ALAAFK 246
>EBOKADLP_01407 2-succinyl-6-hydroxy-2	4-cyclohexadiene-1-carboxylate
synthase
Length=249
Score = 387 bits (993)	Expect = 3e-138	Method: Compositional matrix adjust.
Identities = 190/244 (78%)	Positives = 211/244 (86%)	Gaps = 0/244 (0%)
Query 1 MEFKIKRDGLALQARLETPAAPSSTLVILMHGFTADMGYDTTQFVPQLAQALVAHGLAVL 60
M+FKIKRDGLALQARLE PA S TLVILMHGFTADMGYD+++ VPQLAQ+L+A GLAVL
Sbjct 1 MDFKIKRDGLALQARLEKPAVASQTLVILMHGFTADMGYDSSRIVPQLAQSLLAAGLAVL 60
Query 61 RFDFNGHGRSEGRFQDMTVINEIADAKAVLDEALTLHYDHIVLAGHSQGGVVASMLAGYY 120
RFDFNGHGRS+GRFQDMTV NE+ADAKAVLD TL+Y +V+ GHSQGGVVASMLAGYY
Sbjct 61 RFDFNGHGRSDGRFQDMTVPNEVADAKAVLDYVQTLNYQRLVVIGHSQGGVVASMLAGYY 120
Query 121 PDVVDKLILMAPAATLKSDAQQGVLQGATYDPQHIPAYLNIRDGLKVGGFYLRTAQQLPI 180
PD++D LILMAPAATLK+DAQ+GVLQG TYDP+HIPA L IRDG KVGGFYLRTAQ LPI
Sbjct 121 PDLIDHLILMAPAATLKTDAQKGVLQGTTYDPRHIPAVLPIRDGFKVGGFYLRTAQTLPI 180
Query 181 YEVAQQYSGSVTLIHGTADTVVSPQASEKYHEVYQHSQLHWVQDGDHRFSGDVRATAIQL 240
YEVAQQY+G V LIHGT D VVSPQASEKYH VYQ SQLH + D DH F+G R AI+L
Sbjct 181 YEVAQQYTGPVDLIHGTKDAVVSPQASEKYHAVYQQSQLHRLPDADHGFTGAAREPAIRL 240
Query 241 ALAA 244
A+AA
Sbjct 241 AVAA 244
>EBOKADLP_02986 hypothetical protein
Length=221
Score = 74.3 bits (181)	Expect = 2e-16	Method: Compositional matrix adjust.
Identities = 55/172 (32%)	Positives = 80/172 (47%)	Gaps = 16/172 (9%)
Query 71 EGRFQDMTVINEIADAKAVLDEALTLHYDHIVLAGHSQGGVVASMLAGYYPDVVDKLILM 130
E D+T + + A++ TL L G SQGGVVA ++A +P +VD+L LM
Sbjct 56 ETEAHDLTAVIKAITARSAAASGRTL------LVGGSQGGVVAGLVASRHPKLVDRLALM 109
Query 131 APAATLKSDAQQGVLQGATYDPQHIPAYLNIRD--GLKVGGFYLRTAQQLPIYEVAQQYS 188
PA ++ DA+ Q I A D G VG Y R + + + A Y
Sbjct 110 YPAFSMTHDARS--------QYQTIGAVPRTTDVFGFTVGRAYYRALLRQDVTKTATTYR 161
Query 189 GSVTLIHGTADTVVSPQASEKYHEVYQHSQLHWVQDGDHRFSGDVRATAIQL 240
G V ++HG AD +V + + YQH QLH + H F G + A++L
Sbjct 162 GPVLIVHGDADDIVPIKYVRQAAANYQHGQLHVLSGAGHGFEGHNQRQALKL 213
>EBOKADLP_03406 hypothetical protein
Length=254
Score = 72.4 bits (176)	Expect = 2e-15	Method: Compositional matrix adjust.
Identities = 68/217 (31%)	Positives = 94/217 (43%)	Gaps = 13/217 (6%)
Query 33 FTADMGYDTTQFVPQLAQALVAHGLAVLRFDFNG---HGRSEGRFQDMTVINEIADAKAV 89
F +G D + FV AQ L A G V FDF+G G S G +M++ E D + V
Sbjct 36 FCPGLGEDVS-FVAGYAQQLAASGYTVYTFDFSGGSITGWSTGSTLEMSIFTEADDLRRV 94
Query 90 LDEALT---LHYDHIVLAGHSQGGVVASMLAGYYPDVVDKLILMAPAATLKSDAQQGVLQ 146
+ + + LAG SQGG VA+M+A + L+L+ PA + DA++ Q
Sbjct 95 VRVLRQRPEVDASQLYLAGESQGGAVAAMVANDLNQQIAGLLLLYPAFIIPDDARKH-YQ 153
Query 147 GATYDPQHIPAYLNIRDGLKVGGFYLRTAQQLPIYEVAQQYSGSVTLIHGTADTVVSPQA 206
P+ IP + VG Y IY ++ V +IHG AD VV
Sbjct 154 DIDAIPEKIPHAF-----MAVGRAYYEPLLNYDIYAHLFDFTRPVLIIHGEADRVVPISY 208
Query 207 SEKYHEVYQHSQLHWVQDGDHRFSGDVRATAIQLALA 243
S + Y + L + H F G AIQL LA
Sbjct 209 SRRAARYYAQATLRPIPGAGHGFYGRNEQVAIQLMLA 245
>EBOKADLP_00381 hypothetical protein
Length=266
Score = 70.1 bits (170)	Expect = 1e-14	Method: Compositional matrix adjust.
Identities = 63/204 (31%)	Positives = 98/204 (48%)	Gaps = 21/204 (10%)
Query 6 KRDGLALQARLETPAAPS-STLVILMHGFTADMGYDTTQFVPQLAQALVAHGLAVLRFDF 64
R G + L P+ PS + LVI HG+ GY T F+ + ALV G+A FDF
Sbjct 31 NRRGQNIYGELYLPSNPSPAPLVIYSHGY----GY-TMPFID--SHALVESGIATFEFDF 83
Query 65 NG---HGRSEGRFQDMTVINEIADAKAVLDEALT---LHYDHIVLAGHSQGGVVASMLAG 118
G RS+G DM+V+ E D AVL++ + + + I L+G SQGG V+ ++
Sbjct 84 CGGSPESRSDGSSIDMSVMTEADDLDAVLNKLQSHPAIDRNKIYLSGGSQGGFVSIVIGV 143
Query 119 YYPDVVDKLILMAPAATLKSDAQQGVLQGATYDPQHIPAYLNIRDGLKVGGFYLRTAQQL 178
+ +IL PA + D +Q L GA +P + + VG Y+ +
Sbjct 144 RRQKDIQGMILYCPALVI-GDFEQYELHGA-----RMPERYRFGN-MIVGKRYVDDLKNY 196
Query 179 PIYEVAQQYSGSVTLIHGTADTVV 202
+Y ++++ SV G+AD +V
Sbjct 197 DVYAEMKKFTKSVLYYQGSADEMV 220
>IEMEMHPC_02723 AB hydrolase superfamily protein YdjP
Length=259
Score = 44.7 bits (104)	Expect = 6e-06	Method: Compositional matrix adjust.
Identities = 43/134 (32%)	Positives = 62/134 (46%)	Gaps = 15/134 (11%)
Query 2 EFKIKRDGLALQARLETPAAPSSTLVILMHGFT-ADMGYDTTQFVPQLAQALVAHGLAVL 60
E+ +DG + + +P ++L+HG T YDT +P L + V
Sbjct 3 EYITVKDGTRISYDVHGEGSP----ILLIHGVTDCKETYDTD--LPFLTK-----NHRVY 51
Query 61 RFDFNGHGRSEGRFQDMTVINEIADAKAVLDEALTLHYDHIVLAGHSQGGVVASMLAGYY 120
R+D GHG S+ T+ N I DA AV+ + L LH + VL G S G +A +A
Sbjct 52 RYDLRGHGASDHPKHPFTLENHIEDALAVISK-LNLH--NFVLYGGSLGSYIAEAVATKI 108
Query 121 PDVVDKLILMAPAA 134
P + LIL AA
Sbjct 109 PQDLSGLILNVSAA 122
>EBOKADLP_01064 2-succinyl-6-hydroxy-2	4-cyclohexadiene-1-carboxylate
synthase
Length=313
Score = 35.4 bits (80)	Expect = 0.008	Method: Compositional matrix adjust.
Identities = 57/231 (25%)	Positives = 96/231 (42%)	Gaps = 22/231 (10%)
Query 23 SSTLVILMHGFTADMGYDTTQFVPQLAQALVAHGLAVLRFDFNGHGRSEGRFQDMTVINE 82
S+ VI+ HG+ D G + Q G VL D GHG+S G++ +
Sbjct 89 SNRTVIISHGYKGD-GETMANYAYMFHQM----GYNVLLPDDRGHGQSAGKYISFG-WQD 142
Query 83 IADAKAVLDEALTLHYDH--IVLAGHSQGGVVASMLAG-YYPDVVDKLILMAPAATLKSD 139
D +D+ L ++ H I+L G S GG M++G P V +I ++++ +
Sbjct 143 RRDYLGWIDKVLRINGQHTKIILFGVSMGGATVEMMSGEELPPQVKAIIADCGYSSIEEE 202
Query 140 AQQGVLQGATYDPQH----IPAYLNIRDGLKVGGFYLRTAQQLPIYEVAQQYSGSVTLIH 195
+L+ + P++ I +++N R + G+YL + E ++ + IH
Sbjct 203 LAY-LLKRQFHLPKYPFVPIVSFIN-RHRM---GYYLSDVSSV---EQLKRNHLPIFFIH 254
Query 196 GTADTVV-SPQASEKYHEVYQHSQLHWVQDGDHRFSGDVRATAIQLALAAF 245
G D V S E Y Q+ V + H S + Q +AAF
Sbjct 255 GEKDVYVPSWMLKENYQAANGPKQMWQVPNATHAESFWIGPAEYQRHIAAF 305
>JGJNEBIE_02458 hypothetical protein
Length=264
Score = 34.3 bits (77)	Expect = 0.015	Method: Compositional matrix adjust.
Identities = 31/114 (27%)	Positives = 52/114 (46%)	Gaps = 7/114 (6%)
Query 19 PAAPSSTLVILMHGFTADMGYDTTQFVPQLAQALVAHGLAVLRFDFNGHGRSEGRFQDMT 78
PA P ++ + F G+D T + + A + + +L D G GRS T
Sbjct 17 PAGPQQPTLMCLPAF----GWDATDYNFKHLMARLPSQVGLLAIDTIGVGRSIHSQMVRT 72
Query 79 VINEIADAKAVLDEALTLHYDHIVLAGHSQGGVVASMLAGYYPDVVDKLILMAP 132
V + +A+ + V+ H +++L GHS G A + A + D V L+L+ P
Sbjct 73 VPHILANLEDVVHHE---HVSNLLLVGHSLGASYAFLYAQQHLDNVCGLVLLEP 123
>ECEPKDMA_00582 Proline iminopeptidase
Length=307
Score = 33.1 bits (74)	Expect = 0.043	Method: Compositional matrix adjust.
Identities = 31/99 (31%)	Positives = 42/99 (42%)	Gaps = 15/99 (15%)
Query 41 TTQFVPQLAQALVAHGLAVLRFDFNGHGRSEGRFQDMTVINEIADAKAVL------DEAL 94
T + AQ L +G+ V R+D G F D V ++ A+ K L DE
Sbjct 42 TNEVFENFAQELAPYGVRVTRYDQLG-----SFFSDQPVFSDPANQKRFLNIDYYVDEVE 96
Query 95 T----LHYDHIVLAGHSQGGVVASMLAGYYPDVVDKLIL 129
L DH L G S GGV+A A Y + + L+L
Sbjct 97 NVRQQLGIDHFYLLGQSWGGVLAIEYALKYGEHLKGLVL 135
>ECEPKDMA_00588 hypothetical protein
Length=310
Score = 32.7 bits (73)	Expect = 0.060	Method: Compositional matrix adjust.
Identities = 33/120 (28%)	Positives = 47/120 (39%)	Gaps = 22/120 (18%)
Query 8 DGLALQARLETPAAPSSTLVILMHGFTADMGYDTTQFVPQLAQALVAHGLAVLRFDFNGH 67
D L L A A P++ V++ HG+ + Y PQ+ A G VL D G
Sbjct 73 DKLKLVADYVPAAKPTTKTVVVAHGYMTNKEY----MAPQIKMFHDA-GFNVLAPDDRGQ 127
Query 68 GRSEG---------RFQDMTVINEIADAKAVLDEALTLHYDHIVLAGHSQGGVVASMLAG 118
G+SEG R + IN+I + + I L G S GG ++G
Sbjct 128 GQSEGNYIGYGWPDRLDYLKWINQIIKKQGKQSQ--------IALYGVSMGGATVMYISG 179
>JGJNEBIE_00332 2-succinyl-6-hydroxy-2	4-cyclohexadiene-1-carboxylate
synthase
Length=316
Score = 32.7 bits (73)	Expect = 0.060	Method: Compositional matrix adjust.
Identities = 28/98 (29%)	Positives = 44/98 (45%)	Gaps = 8/98 (8%)
Query 23 SSTLVILMHGFTADMGYDTTQFVPQLAQALVAHGLAVLRFDFNGHGRSEGRFQDMTVINE 82
S+ VI+ HG+ D G + Q G VL D GHG+S G++ +
Sbjct 92 SNRTVIVSHGYKGD-GETMANYAYMFHQM----GYNVLLPDDRGHGQSAGKYISFG-WQD 145
Query 83 IADAKAVLDEALTLHYDH--IVLAGHSQGGVVASMLAG 118
D +D+ + ++ H I+L G S GG M++G
Sbjct 146 RRDYLGWIDKVVRINGRHTDIILFGVSMGGATVEMMSG 183
>MHBDEPBM_00729 hypothetical protein
Length=310
Score = 32.7 bits (73)	Expect = 0.067	Method: Compositional matrix adjust.
Identities = 33/120 (28%)	Positives = 46/120 (38%)	Gaps = 22/120 (18%)
Query 8 DGLALQARLETPAAPSSTLVILMHGFTADMGYDTTQFVPQLAQALVAHGLAVLRFDFNGH 67
D L L A A P++ +++ HG+ + Y PQ+ A G VL D G
Sbjct 73 DKLKLVADYVPAAKPTNKTIVVAHGYMTNKEY----MAPQIKMFHDA-GFNVLAPDDRGQ 127
Query 68 GRSEG---------RFQDMTVINEIADAKAVLDEALTLHYDHIVLAGHSQGGVVASMLAG 118
G+SEG R + IN+I + I L G S GG L+G
Sbjct 128 GQSEGNYIGYGWPDRLDYLKWINQIIKKQG--------KQSQIALYGVSMGGATVMYLSG 179
>JGJNEBIE_03179 Proline iminopeptidase
Length=298
Score = 32.3 bits (72)	Expect = 0.070	Method: Compositional matrix adjust.
Identities = 16/36 (44%)	Positives = 23/36 (64%)	Gaps = 0/36 (0%)
Query 96 LHYDHIVLAGHSQGGVVASMLAGYYPDVVDKLILMA 131
L Y H LAGHS GG++A A + D +D LI+++
Sbjct 99 LGYKHCYLAGHSWGGMLAMTYAADHQDQLDGLIIIS 134
>IEMEMHPC_01651 Proline iminopeptidase
Length=307
Score = 32.3 bits (72)	Expect = 0.075	Method: Compositional matrix adjust.
Identities = 27/97 (28%)	Positives = 45/97 (46%)	Gaps = 11/97 (11%)
Query 41 TTQFVPQLAQALVAHGLAVLRFDFNGHGRSE--------GRFQDMTVINEIADAKAVLDE 92
T + A+ L +G+ V R+D G S+ R Q + + +++ + V +
Sbjct 42 TNEVFENFAERLAPYGVRVTRYDQLGSFYSDQPDFSDPANRQQFLNIDYYLSEVEQVRQQ 101
Query 93 ALTLHYDHIVLAGHSQGGVVASMLAGYYPDVVDKLIL 129
L DH L G S GGV+A A YP+ ++ +IL
Sbjct 102 ---LGIDHFYLLGQSWGGVLAIEYALKYPEHLNGVIL 135
>IEMEMHPC_01645 2-succinyl-6-hydroxy-2	4-cyclohexadiene-1-carboxylate
synthase
Length=310
Score = 32.3 bits (72)	Expect = 0.083	Method: Compositional matrix adjust.
Identities = 31/118 (26%)	Positives = 46/118 (39%)	Gaps = 22/118 (19%)
Query 10 LALQARLETPAAPSSTLVILMHGFTADMGYDTTQFVPQLAQALVAHGLAVLRFDFNGHGR 69
L L A A P++ V++ HG+ +T +F+ + G VL D GHG+
Sbjct 75 LNLVADYVPAAKPTNKTVVVAHGYM-----NTKEFMAPQIKMFHDAGFNVLAPDDRGHGQ 129
Query 70 SEG---------RFQDMTVINEIADAKAVLDEALTLHYDHIVLAGHSQGGVVASMLAG 118
S+G R + IN+I + I L G S GG L+G
Sbjct 130 SQGNYIGYGWPDRLDYLKWINQIIKKQG--------QQSQIALYGVSMGGATVMYLSG 179
>MHBDEPBM_00723 Proline iminopeptidase
Length=307
Score = 32.0 bits (71)	Expect = 0.10	Method: Compositional matrix adjust.
Identities = 29/99 (29%)	Positives = 40/99 (40%)	Gaps = 15/99 (15%)
Query 41 TTQFVPQLAQALVAHGLAVLRFDFNGHGRSEGRFQDMTVINEIADAKAVLDEAL------ 94
T + A L + G+ V R+D G F D +++A+ K L+ A
Sbjct 42 TNEVFENFATELASFGVRVSRYDQLG-----SFFSDQPDFSDLANQKRFLNIAYYVDEVE 96
Query 95 ----TLHYDHIVLAGHSQGGVVASMLAGYYPDVVDKLIL 129
L DH L G S GGV+A YP + LIL
Sbjct 97 NVRQQLGLDHFYLLGQSWGGVLAIEYGLKYPQHLKGLIL 135
>MHBDEPBM_02765 2-succinyl-6-hydroxy-2	4-cyclohexadiene-1-carboxylate
synthase
Length=224
Score = 31.6 bits (70)	Expect = 0.11	Method: Compositional matrix adjust.
Identities = 32/103 (31%)	Positives = 49/103 (48%)	Gaps = 10/103 (10%)
Query 27 VILMHGFTADMGYDTTQFVPQLAQALVAHGLAVLRFDFNGHGRSEGRFQDMTVINEIADA 86
+IL+HG G D T F L L H V+ D HG+S Q ++ +D
Sbjct 21 IILLHG----NGEDHTLFA-DLITYLAPH-YTVIALDSRDHGQSSATEQ-LSYDAMTSDV 73
Query 87 KAVLDEALTLHYDHIVLAGHSQGGVVASMLAGYYPDVVDKLIL 129
A++ E L ++ G S GG++A +LA +P+ V LI+
Sbjct 74 SALITE---LELARPIILGFSDGGIIALLLAIRHPEQVGALIV 113
>EBOKADLP_02777 hypothetical protein
Length=288
Score = 31.2 bits (69)	Expect = 0.18	Method: Compositional matrix adjust.
Identities = 15/51 (29%)	Positives = 28/51 (55%)	Gaps = 5/51 (10%)
Query 95 TLHYDHIVLAGHSQGGVVASMLAGYY----PDV-VDKLILMAPAATLKSDA 140
T H++H GHS GG++ ++ Y P V +D+L+ +A ++S +
Sbjct 132 TYHFNHFYALGHSNGGLIWTLFLERYLKDSPKVHIDRLMTIASPYNMESTS 182
>ECEPKDMA_02736 2-succinyl-6-hydroxy-2	4-cyclohexadiene-1-carboxylate
synthase
Length=232
Score = 31.2 bits (69)	Expect = 0.18	Method: Compositional matrix adjust.
Identities = 32/103 (31%)	Positives = 48/103 (47%)	Gaps = 10/103 (10%)
Query 27 VILMHGFTADMGYDTTQFVPQLAQALVAHGLAVLRFDFNGHGRSEGRFQDMTVINEIADA 86
++L+HG G D T F L L H V+ D HG+S R ++ D
Sbjct 21 IVLLHG----NGEDHTIF-SDLITYLAPH-YTVIALDSRDHGQS-ARTDQLSYDAMTEDV 73
Query 87 KAVLDEALTLHYDHIVLAGHSQGGVVASMLAGYYPDVVDKLIL 129
A++ E L ++ G S GG+VA +LA +P +V LI+
Sbjct 74 AALISE---LALQRPIILGFSDGGIVALLLAIRHPKLVGALIV 113
>JGJNEBIE_02847 hypothetical protein
Length=288
Score = 30.8 bits (68)	Expect = 0.21	Method: Compositional matrix adjust.
Identities = 15/51 (29%)	Positives = 28/51 (55%)	Gaps = 5/51 (10%)
Query 95 TLHYDHIVLAGHSQGGVVASMLAGYY----PDV-VDKLILMAPAATLKSDA 140
T H++H GHS GG++ ++ Y P V +D+L+ +A ++S +
Sbjct 132 TYHFNHFYALGHSNGGLIWTLFLERYLKESPKVHIDRLMTIASPYNMESTS 182
>EBOKADLP_00630 hypothetical protein
Length=250
Score = 30.8 bits (68)	Expect = 0.23	Method: Compositional matrix adjust.
Identities = 31/116 (27%)	Positives = 48/116 (41%)	Gaps = 17/116 (15%)
Query 26 LVILMHGFTADMGYDTTQFVPQLAQALVAHGLAVLRFDFNGHGRSE---GRFQDMTVINE 82
LV+ HG+ ++ TQ A+ L L V+ D HG R T N
Sbjct 29 LVVFYHGWQSNKELVLTQ-----ARKLAHQRLRVVLPDAMNHGNRHQPVSRIPSFTFWNS 83
Query 83 IADAKAVLDEALTLHYD--HIVL------AGHSQGGVVASMLAGYYPDVVDKLILM 130
I A D + HY+ H++L G+S GG+ L ++P++ I+M
Sbjct 84 IQGNLAEFD-LIIAHYEQAHLILNHQIGVGGYSMGGMTTGALLTHHPEIKAATIIM 138
>IEMEMHPC_00994 Carboxylesterase
Length=244
Score = 30.0 bits (66)	Expect = 0.36	Method: Compositional matrix adjust.
Identities = 36/137 (26%)	Positives = 55/137 (40%)	Gaps = 22/137 (16%)
Query 23 SSTLVILMHGFTA---DMGYDTTQFVPQLAQALVAHGLAVLRFDFNGHGRSEGRFQDMTV 79
+ T V+L+H +T DM + + +AL G V F GHG E M +
Sbjct 14 TDTGVVLLHAYTGSPNDMNF--------MGRALQRAGYGVYAPLFTGHGTIE----PMDI 61
Query 80 INE------IADAKAVLDEALTLHYDHIVLAGHSQGGVVASMLAGYYPDVVDKLILMAPA 133
+ + A+A A + +T YD + + G S GG+ A P V + +P
Sbjct 62 LTKGNPDIWWAEASAAVSH-MTAKYDRVFVFGLSLGGIFAMKALEILPGVTAGGVFSSPI 120
Query 134 ATLKSDAQQGVLQGATY 150
K G L+ A Y
Sbjct 121 LPGKHHLVPGFLRYAQY 137
>IEMEMHPC_00476 2-succinyl-6-hydroxy-2	4-cyclohexadiene-1-carboxylate
synthase
Length=224
Score = 30.0 bits (66)	Expect = 0.43	Method: Compositional matrix adjust.
Identities = 35/117 (30%)	Positives = 51/117 (44%)	Gaps = 10/117 (9%)
Query 13 QARLETPAAPSSTLVILMHGFTADMGYDTTQFVPQLAQALVAHGLAVLRFDFNGHGRSEG 72
Q RL S +++L+HG G D T F + Q +A V+ D HG+S
Sbjct 7 QLRLYYQRRGSGPVIVLLHG----NGEDHTIFANLIEQ--LAPLYTVIAVDSRDHGQSS- 59
Query 73 RFQDMTVINEIADAKAVLDEALTLHYDHIVLAGHSQGGVVASMLAGYYPDVVDKLIL 129
R ++ AD A++ L + +L G S G +VA LA P + LIL
Sbjct 60 RTNRLSYDAMTADLAALIT---GLELEQPILLGFSDGAIVALQLAIRQPQLAGALIL 113
>ECEPKDMA_02044 Tropinesterase
Length=322
Score = 30.0 bits (66)	Expect = 0.44	Method: Compositional matrix adjust.
Identities = 34/123 (28%)	Positives = 54/123 (44%)	Gaps = 10/123 (8%)
Query 27 VILMHGFTADMGYDTTQFVPQLAQALVAHGLAVLRFDFNGHGRSEGRFQDMTVINEIA-D 85
V+++ G T D Y +PQLA G + G G S+G + +++ A D
Sbjct 56 VLIIPGNTGD-PYPFAPLLPQLA------GYHLFVLARPGGGLSDGFDHEQVDVHQFAVD 108
Query 86 AKAVLDEALTLHYDHIVLAGHSQGGVVASMLAGYYPDVVDKLILMAPAATLKSDAQQGVL 145
+ + L L I+ HS G A+ A +P+ VD+LIL+ + GVL
Sbjct 109 LIGQIMDKLDLKSAPII--AHSMGAHWATWFALVHPERVDQLILLGNPGRMLMTKTPGVL 166
Query 146 QGA 148
+ A
Sbjct 167 KMA 169
>MHBDEPBM_02859 hypothetical protein
Length=309
Score = 30.0 bits (66)	Expect = 0.46	Method: Compositional matrix adjust.
Identities = 35/113 (31%)	Positives = 48/113 (42%)	Gaps = 9/113 (8%)
Query 8 DGLALQARLETPAAPSSTLVILMHGFTADMGYDTTQFVPQLAQALVAHGLAVLRFDFNGH 67
D L+A L P S VI+ HG+ G + F A G VL D GH
Sbjct 73 DNQRLEA-LWLPHPGSQKAVIIGHGYKG-TGITMSNF----AHMFYDLGFNVLLPDDRGH 126
Query 68 GRSEGRFQDMTVINEIADAKAVLDEAL-TLHYD-HIVLAGHSQGGVVASMLAG 118
G S+G + ++ + D L L L D ++L G S GG S++AG
Sbjct 127 GESDGEYISFGWLDRL-DYLGWLQRILDRLGNDAQLLLFGTSMGGATVSLVAG 178
>MHBDEPBM_00410 PTS system mannose-specific EIIAB component
Length=158
Score = 29.3 bits (64)	Expect = 0.50	Method: Compositional matrix adjust.
Identities = 11/29 (38%)	Positives = 17/29 (59%)	Gaps = 0/29 (0%)
Query 45 VPQLAQALVAHGLAVLRFDFNGHGRSEGR 73
VP+ + L+ HG+A+ D G G +GR
Sbjct 84 VPETLEYLIDHGIAIDEIDLGGMGAKQGR 112
>MHBDEPBM_02104 2-hydroxy-6-oxononadienedioate/2-hydroxy-6-oxononatrienedioate
hydrolase
Length=327
Score = 29.6 bits (65)	Expect = 0.64	Method: Compositional matrix adjust.
Identities = 29/106 (27%)	Positives = 48/106 (45%)	Gaps = 12/106 (11%)
Query 27 VILMHGFTADMGYDTTQFVPQLAQALVAHGLAVLRFDFNGHGRSEGRFQDMTVINEIADA 86
V+++ G T D Y+ +PQLA G + G G S+G + +++ A
Sbjct 61 VLMIPGNTGD-PYELAPLLPQLA------GYHLFVLALPGSGLSDGFDYEQVKVHDFAVE 113
Query 87 --KAVLDEALTLHYDHIVLAGHSQGGVVASMLAGYYPDVVDKLILM 130
V+D+ L + + HS A+ A YP+ VD+LIL+
Sbjct 114 LIGQVMDQ---LDLKTVPIIAHSLAAHWATWFALPYPERVDQLILL 156
>IEMEMHPC_01535 2-hydroxy-6-oxononadienedioate/2-hydroxy-6-oxononatrienedioate
hydrolase
Length=327
Score = 29.3 bits (64)	Expect = 0.83	Method: Compositional matrix adjust.
Identities = 15/43 (35%)	Positives = 23/43 (53%)	Gaps = 0/43 (0%)
Query 185 QQYSGSVTLIHGTADTVVSPQASEKYHEVYQHSQLHWVQDGDH 227
++ S +TLI GT DT +P+ ++ V QH +L V H
Sbjct 250 RELSVPMTLIWGTNDTFANPELGQEIAAVVQHGELLTVNGAGH 292
>IEMEMHPC_00562 hypothetical protein
Length=309
Score = 28.1 bits (61)	Expect = 1.9	Method: Compositional matrix adjust.
Identities = 32/114 (28%)	Positives = 49/114 (43%)	Gaps = 11/114 (10%)
Query 8 DGLALQARLETPAAPSSTLVILMHGFTADMGYDTTQFVPQLAQALVAHGLAVLRFDFNGH 67
D L+A L P S VI+ HG+ G + F A G VL D GH
Sbjct 73 DNQRLEA-LWLPHPGSKKAVIVGHGYKGT-GITMSNF----AHMFYDLGFNVLLPDDRGH 126
Query 68 GRSEGR---FQDMTVINEIADAKAVLDEALTLHYDHIVLAGHSQGGVVASMLAG 118
G S+G+ F + ++ + + ++D ++L G S GG S++AG
Sbjct 127 GESDGQYISFGWLDRLDYLGWLQRIIDRIGAD--SQLLLFGTSMGGATVSLVAG 178
>JGJNEBIE_02468 hypothetical protein
Length=250
Score = 27.7 bits (60)	Expect = 2.4	Method: Compositional matrix adjust.
Identities = 29/124 (23%)	Positives = 48/124 (39%)	Gaps = 33/124 (27%)
Query 26 LVILMHGFTADMGYDTTQFVPQLAQALVAHGLAVLRFDFNGHGRSE-------------- 71
LVI HG+ ++ TQ A+ L L V+ D HG
Sbjct 29 LVIFYHGWQSNKELVLTQ-----ARKLARKNLRVVLPDAMNHGERHQIVSQIPSFTFWNS 83
Query 72 -----GRFQDMTVINEIADAKAVLDEALTLHYDHIVLAGHSQGGVVASMLAGYYPDVVDK 126
G F+ ++N + K +L+E I + G+S GG+ L ++P++
Sbjct 84 IQGNLGEFE--LIVNYYRERKLILNE-------QIGVGGYSMGGMTTGALLTHHPEIKAA 134
Query 127 LILM 130
I+M
Sbjct 135 TIIM 138
>ECEPKDMA_02895 hypothetical protein
Length=309
Score = 27.7 bits (60)	Expect = 2.5	Method: Compositional matrix adjust.
Identities = 34/112 (30%)	Positives = 47/112 (42%)	Gaps = 9/112 (8%)
Query 8 DGLALQARLETPAAPSSTLVILMHGFTADMGYDTTQFVPQLAQALVAHGLAVLRFDFNGH 67
D L+A L P S VI+ HG+ G + F A G VL D GH
Sbjct 73 DNQRLEA-LWLPHPGSKKAVIIGHGYKGT-GITMSNF----AHMFYDLGFNVLLPDDRGH 126
Query 68 GRSEGRFQDMTVINEIADAKAVLDEAL-TLHYD-HIVLAGHSQGGVVASMLA 117
G S+G + ++ + D L L L D ++L G S GG S++A
Sbjct 127 GESDGEYISFGWLDRL-DYLGWLQRILDRLGNDAKLLLFGTSMGGATVSLVA 177
>MHBDEPBM_02484 Ferredoxin-dependent glutamate synthase 1
Length=1488
Score = 27.3 bits (59)	Expect = 4.0	Method: Compositional matrix adjust.
Identities = 25/79 (32%)	Positives = 34/79 (43%)	Gaps = 6/79 (8%)
Query 127 LILMAP----AATLKSDAQQGVLQ-GATY-DPQHIPAYLNIRDGLKVGGFYLRTAQQLPI 180
L++M P A T SD Q+ + AT+ P PA L DG++VG F R +
Sbjct 298 LLMMVPEAWGAGTEMSDEQRAFDEYNATFMAPWDGPAALCFTDGIQVGAFLDRNGLRPSR 357
Query 181 YEVAQQYSGSVTLIHGTAD 199
Y + Q V G D
Sbjct 358 YTLTNQRQLVVASESGVVD 376
>JGJNEBIE_01053 hypothetical protein
Length=307
Score = 26.9 bits (58)	Expect = 4.1	Method: Compositional matrix adjust.
Identities = 27/103 (26%)	Positives = 43/103 (42%)	Gaps = 11/103 (11%)
Query 19 PAAPSSTLVILMHGFTADMGYDTTQFVPQLAQALVAHGLAVLRFDFNGHGRSEGR---FQ 75
P S V+L HGF + G + A G VL D G S+G+ +
Sbjct 82 PVKNSKKTVVLAHGFAGNKG-----LMGAWAGMYHELGYNVLVADSRASGASQGKAVGYG 136
Query 76 DMTVINEIADAKAVLDEALTLHYDHIVLAGHSQGGVVASMLAG 118
+ +++ AK V+ + T IV++G S G +M +G
Sbjct 137 WLERRDDLQWAKTVVHKTAT---TQIVMSGISMGAAGMTMASG 176
>ECEPKDMA_01129 Thymidine kinase
Length=196
Score = 26.6 bits (57)	Expect = 4.6	Method: Compositional matrix adjust.
Identities = 25/100 (25%)	Positives = 44/100 (44%)	Gaps = 16/100 (16%)
Query 123 VVDKLILMAPAATLKSDAQQGVLQGATYDPQHIPAYLNIRDGLKVGGFYL--RTAQQLPI 180
VVD+L + A A LK+D + + +G+ Y + Y + + +K ++ + L I
Sbjct 101 VVDELHIPAMAFGLKNDFRNELFEGSKY----LLLYADKIEEMKTICWFCAKKAIMNLRI 156
Query 181 YEVAQQYSGSVTLIHGTADTVVSPQASEKYHEVYQHSQLH 220
++ Y G LI G +E Y+ V +H H
Sbjct 157 HDGKPVYEGEQVLIGG----------NESYYPVCRHHYFH 186
>ECEPKDMA_01677 Putative hydrolase MhqD
Length=213
Score = 26.2 bits (56)	Expect = 6.3	Method: Compositional matrix adjust.
Identities = 17/66 (26%)	Positives = 27/66 (41%)	Gaps = 7/66 (11%)
Query 77 MTVINEIADAKAVLDEALTLHYDHIVLAGHSQGGVVASMLAGYYPDVVDKLILMAPAATL 136
+V+NE+ + + Y+ V+ G+S G VA+ D I P A
Sbjct 83 FSVLNELC-------QKFNIDYNRFVVVGYSNGANVAARALLTRRDTFHTGIFFHPMALS 135
Query 137 KSDAQQ 142
D+QQ
Sbjct 136 TVDSQQ 141
>MHBDEPBM_02438 50S ribosomal protein L4
Length=207
Score = 26.2 bits (56)	Expect = 6.6	Method: Compositional matrix adjust.
Identities = 10/24 (42%)	Positives = 16/24 (67%)	Gaps = 0/24 (0%)
Query 144 VLQGATYDPQHIPAYLNIRDGLKV 167
V+ G ++D A+LN+ DG+KV
Sbjct 125 VVDGLSFDAPKTKAFLNVLDGIKV 148
>MHBDEPBM_01392 hypothetical protein
Length=236
Score = 26.2 bits (56)	Expect = 7.4	Method: Compositional matrix adjust.
Identities = 25/113 (22%)	Positives = 44/113 (39%)	Gaps = 7/113 (6%)
Query 77 MTVINEIADAKAVLDEALTLHYDHIVLAGHSQGGVVASMLAGYYPDVVDKLILMAPAATL 136
+T+ +A K L L + H+ + A+ Y+ D + +++ +
Sbjct 12 LTLHQRLASVKMTLPGCYQLVNPYSGKQKHAVDQITAAFYHKYFNDNHKRRLILGSSPAR 71
Query 137 KSDAQQGVLQGATYDPQHIPAYLNIRDGLKVGGFYLRTAQQLPIYEVAQQYSG 189
K A GV P A L G+ V F ++ + +Y+V QQY G
Sbjct 72 KGTAITGV-------PFEDAAELQAETGIAVAKFQIKPSSTNFLYDVMQQYGG 117
>EBOKADLP_00342 hypothetical protein
Length=307
Score = 26.2 bits (56)	Expect = 7.7	Method: Compositional matrix adjust.
Identities = 29/113 (26%)	Positives = 46/113 (41%)	Gaps = 31/113 (27%)
Query 19 PAAPSSTLVILMHGFTAD-------------MGYDTTQFVPQLAQALVAHGLAVLRFDFN 65
PA S+ V+L HGF + +GY+ VP + + G AV
Sbjct 82 PANKSTKTVVLAHGFAGNKSLMGAWAGMYHELGYNV--LVPDSRASGASQGQAV------ 133
Query 66 GHGRSEGRFQDMTVINEIADAKAVLDEALTLHYDHIVLAGHSQGGVVASMLAG 118
G+G E R +++ A+ V+ T IV++G S G +M +G
Sbjct 134 GYGWLERR-------DDLQWARTVVKRTAT---KQIVMSGISMGAAGMTMASG 176
>MHBDEPBM_00179 hypothetical protein
Length=291
Score = 26.2 bits (56)	Expect = 8.1	Method: Compositional matrix adjust.
Identities = 14/47 (30%)	Positives = 25/47 (53%)	Gaps = 5/47 (11%)
Query 194 IHGTADTVVSPQASEKYHEVYQHSQLHWVQD-----GDHRFSGDVRA 235
I+ + T+V+P +YH+V+ SQ+ + + GD SG + A
Sbjct 97 INQSMSTIVAPPLLYRYHQVHPESQIAFTEGISSELGDLLLSGRIDA 143
>ECEPKDMA_02372 ABC transporter permease protein YxdM
Length=604
Score = 26.2 bits (56)	Expect = 9.5	Method: Compositional matrix adjust.
Identities = 19/63 (30%)	Positives = 28/63 (44%)	Gaps = 2/63 (3%)
Query 135 TLKSDAQQGVLQGATYDPQHIPAYLNIRDGLKVGGFYLRTAQQLPIYEVAQQYSGSVTLI 194
TLKSDA+ + D P + IRD + G T ++A QYSG++ +
Sbjct 347 TLKSDAKTVYISQRALDAH--PLKVQIRDQSRSGKLRSVTLTSRNFNKIATQYSGAIGIF 404
Query 195 HGT 197
G
Sbjct 405 IGN 407
>EBOKADLP_03619 HTH-type transcriptional regulator LacR
Length=335
Score = 25.8 bits (55)	Expect = 9.9	Method: Compositional matrix adjust.
Identities = 12/32 (38%)	Positives = 18/32 (56%)	Gaps = 0/32 (0%)
Query 117 AGYYPDVVDKLILMAPAATLKSDAQQGVLQGA 148
AGY P V +L+ P ++ A+Q +LQ A
Sbjct 11 AGYSPATVSRLLNNDPTFSISDHARQKILQTA 42
>JGJNEBIE_01430 ATP-dependent Clp protease ATP-binding subunit
ClpE
Length=594
Score = 26.2 bits (56)	Expect = 9.9	Method: Compositional matrix adjust.
Identities = 27/100 (27%)	Positives = 41/100 (41%)	Gaps = 15/100 (15%)
Query 14 ARLETPAAPSSTLVILMHGFTADMGYDTTQFVPQLAQALVAHGLAVLRFDFNGHGRSEGR 73
A + P P S+ + F G T+ QLAQA+ A++RFD +
Sbjct 307 AGFQDPTKPISSFL-----FLGMPGTGKTETAKQLAQAMFGSPDALIRFDMS-------E 354
Query 74 FQDMTVINEI---ADAKAVLDEALTLHYDHIVLAGHSQGG 110
+ D ++ + ADA L EA+ IVL + G
Sbjct 355 YNDRDAVHRLLGTADAGGTLTEAVKHQPFAIVLLDEIEKG 394
Lambda K H a alpha
0.320 0.135 0.391 0.792 4.96
Gapped
Lambda K H a alpha sigma
0.267 0.0410 0.140 1.90 42.6 43.6
Effective search space used: 487385462
Database: allfaa.faa
Posted date: Sep 21	2022 9:46 AM
Number of letters in database: 4	475	144
Number of sequences in database: 15	402
Matrix: BLOSUM62
Gap Penalties: Existence: 11	Extension: 1
Neighboring words threshold: 11
Window for multiple hits: 40
